# Supplementary material for: Mapping the Metabolic Characteristics and Perturbation of Adult Casper Zebrafish by Ambient Mass Spectrometry Imaging
Source: Metabolites. 2024 Apr 4;14(4):204. doi: 10.3390/metabo14040204 (PMC11051737; doi:10.3390/metabo14040204)
Supplement: Supplementary file 1 [file metabolites-14-00204-s001.zip › Table S1.xlsx]

## Sheet: Sheet1
Table S1. Representative endogenous metabolites in adult casper zebrafish detected by AFADESI-MSI in positive ion mode.
Species	Name	Formula	Ion type	Theoretical m/z	Measured m/z	Relative error (ppm)
Choline	Choline*	C5H13NO	[M + H]+	104.107	104.107	1.9
	Acetyl choline*	C7H15NO2	[M + H]+	146.118	146.118	1.4
	Phosphocholine*	C5H14NO4P	[M + H]+	184.073	184.074	2.2
	Glycerophos-phocholine*	C8H20NO6P	[M + H]+	258.11	258.11	1.2
			[M + Na]+	280.092	280.092	1.4
			[M + K]+	296.066	296.066	0.7
Amino acid and derivatives	Lysine*	C6H14N2O2	[M + H]+	147.113	147.113	1.4
	Histidine	C6H9N3O2	[M + H]+	156.077	156.077	1.3
			[M + Na]+	178.059	178.059	1.1
			[M + K]+	194.033	194.033	1.5
	Alanine	C9H11NO2	[M + H]+	166.086	166.086	-1.2
	Glutamine	C5H10N2O3	[M + Na]+	169.058	169.059	1.2
			[M + K]+	185.032	185.032	1.1
	2-oxosuccinamate	C4H5NO4	[M + K]+	169.985	169.986	5.3
	Arginine	C6H14N4O2	[M + H]+	175.119	175.119	1.7
	Creatine*	C4H9N3O2	[M + H]+	132.077	132.077	1.5
			[M + Na]+	154.059	154.059	1.3
			[M + K]+	170.033	170.033	1.8
	Creatinine	C4H7N3O	[M + Na]+	136.048	136.048	2.2
			[M + K]+	152.022	152.022	1.3
Amine	Betaine	C5H11NO2	[M + H]+	118.086	118.086	0.8
	Spermidine*	C7H19N3	[M + H]+	146.165	146.165	0.7
	Spermine*	C10H26N4	[M + H]+	203.223	203.222	-2.5
Nucleoside	Hypoxanthine*	C5H4N4O	[M + H]+	137.046	137.046	1.5
			[M + Na]+	159.028	159.028	1.3
	Guanine	C5H5N5O	[M + H]+	152.057	152.057	1.3
			[M + Na]+	174.039	174.039	1.7
			[M + K]+	190.013	190.013	1.1
	Guanosine	C10H13N5O5	[M + H - H2O]+	266.088	266.088	-2.6
			[M + Na]+	306.081	306.081	0
			[M + K]+	322.055	322.055	0.9
	Inosine	C10H12N4O5	[M + Na]+	291.07	291.07	0.7
			[M + K]+	307.044	307.044	1
Carnitine	L-Carnitine C2:0*	C9H17NO4	[M + H]+	204.123	204.123	1.5
			[M + Na]+	226.105	226.105	0.9
			[M + K]+	242.079	242.079	0.8
	L-Carnitine*	C7H15NO3	[M + H]+	162.113	162.113	1.2
			[M + Na]+	184.094	184.095	1.6
			[M + K]+	200.068	200.069	1
	L-Carnitine C3:0*	C10H19NO4	[M + K]+	256.095	256.095	0.8
	L-Carnitine C4:0*	C11H21NO4	[M + H]+	232.154	232.155	0.9
			[M + K]+	270.11	270.11	0.7
	L-Carnitine C5:0	C12H23NO4	[M + H]+	246.17	246.17	1.2
	L-Carnitine C8:0	C15H29NO4	[M + K]+	326.173	326.173	0
	L-Carnitine C16:0*	C23H45NO4	[M + H]+	400.342	400.342	0.7
			[M + K]+	438.298	438.298	1.1
	L-Carnitine C16:1*	C23H43NO4	[M + H]+	398.327	398.327	1
	L-Carnitine C18:0*	C25H49NO4	[M + H]+	428.373	428.374	1.6
			[M + Na]+	440.277	440.278	1.8
	L-Carnitine C18:1	C25H47NO4	[M + H]+	426.358	426.358	1.2
			[M + Na]+	448.34	448.341	3.3
Fatty acyl	Avocadyne 1-acetate	C19H34O4	[M + K]+	365.209	365.209	0.3
	Docosahexaenoic acid	C22H32O2	[M + Na]+	351.229	351.23	1.1
			[M + K]+	367.203	367.204	0.3
LPE	LPE-P-16:0*	C21H44NO6P	[M + H]+	438.298	438.298	1.4
	LPE-22:6	C27H44NO7P	[M + Na]+	548.275	548.276	2.7
LPC	LPC-16:0	C24H50NO7P	[M + H]+	496.34	496.34	1
			[M + H - H2O]+	478.329	478.33	1
			[M + Na]+	518.322	518.322	0.8
			[M + K]+	534.296	534.296	1.3
	LPC-18:0	C26H54NO7P	[M + K]+	562.327	562.327	1.1
	LPC-18:1	C26H52NO7P	[M + H]+	522.355	522.356	1.3
			[M + Na]+	544.337	544.338	1.5
			[M + K]+	560.311	560.312	0.9
	LPC-20:5	C28H48NO7P	[M + H]+	542.324	542.323	-2.2
			[M + Na]+	564.306	564.307	1.1
			[M + K]+	580.28	580.281	1.9
	LPC-22:6*	C30H50NO7P	[M + H]+	568.34	568.34	0
			[M + Na]+	590.322	590.322	1
			[M + K]+	606.296	606.296	1.2
PG	PG-14:0	C20H41O9P	[M + H]+	457.256	457.257	1.1
	PG-36:1	C42H81O10P	[M + Na]+	799.546	799.544	-2.1
	PG-38:4	C44H79O10P	[M + H]+	799.548	799.548	-0.5
			[M + Na]+	821.53	821.529	-1.9
	PG-40:6	C46H79O10P	[M + H]+	823.548	823.548	-0.8
			[M + H - H2O]+	805.538	805.534	-4.5
			[M + Na]+	845.53	845.529	-1.7
PC	PC-32:0	C40H80NO8P	[M + H]+	734.569	734.57	1
			[M + Na]+	756.551	756.552	0.1
			[M + K]+	772.525	772.525	0.1
	PC-32:1	C40H78NO8P	[M + Na]+	754.536	754.536	0.1
			[M + K]+	770.51	770.51	0.4
	PC-34:1	C42H82NO8P	[M + H]+	760.585	760.585	0
			[M + Na]+	782.567	782.567	0.3
			[M + K]+	798.541	798.541	0.5
	PC-34:2	C42H80NO8P	[M + H]+	758.569	758.57	0.4
			[M + Na]+	780.551	780.553	2
			[M + K]+	796.525	796.526	0.6
	PC-34:3	C42H78NO8P	[M + H]+	756.554	756.552	-2.3
			[M + Na]+	778.536	778.537	1.2
			[M + K]+	794.51	794.51	1
	PC-36:1	C44H86NO8P	[M + H]+	788.616	788.616	-0.5
			[M + Na]+	810.598	810.597	-1
			[M + K]+	826.572	826.572	0.2
	PC-36:2	C44H84NO8P	[M + H]+	786.601	786.6	-0.6
			[M + H - H2O]+	768.59	768.589	-1.3
			[M + K]+	824.557	824.557	0.2
	PC-36:3	C44H82NO8P	[M + H - H2O]+	766.574	766.575	0.3
			[M + Na]+	806.567	806.569	2.7
			[M + K]+	822.541	822.541	-0.5
	PC-36:4	C44H80NO8P	[M + H]+	782.569	782.567	-2.8
			[M + H - H2O]+	764.559	764.559	0.7
			[M + Na]+	804.551	804.552	0.2
			[M + K]+	820.525	820.525	-0.2
	PC-36:6	C44H76NO8P	[M + H]+	778.538	778.537	-1.9
			[M + Na]+	800.52	800.52	0
			[M + K]+	816.494	816.495	0.9
	PC-38:4	C46H84NO8P	[M + H]+	810.601	810.6	-0.9
			[M + Na]+	832.583	832.584	2
			[M + K]+	848.557	848.556	-0.5
	PC-38:5	C46H80NO8P	[M + H]+	806.569	806.569	-0.2
			[M + H - H2O]+	788.559	788.557	-2.3
			[M + Na]+	828.551	828.552	0.7
			[M + K]+	844.525	844.526	0.5
	PC-38:6*	C46H82NO8P	[M + H]+	808.585	808.583	-3
			[M + Na]+	830.567	830.566	-1.7
			[M + K]+	846.541	846.542	0.9
	PC-P-38:5/PC-O-38:6	C46H82NO7P	[M + Na]+	814.572	814.572	-0.1
			[M + K]+	830.546	830.548	1.8
	PC-40:6	C48H84NO8P	[M + H]+	834.601	834.601	0.4
			[M + H - H2O]+	816.59	816.588	-2.3
			[M + Na]+	856.583	856.583	0.1
			[M + K]+	872.557	872.555	-1.9
	PC-40:8*	C48H80NO8P	[M + H]+	830.569	830.567	-2.8
			[M + H - H2O]+	812.559	812.557	-2.1
			[M + Na]+	852.551	852.552	0.1
			[M + K]+	868.525	868.525	-0.5
	PC-40:10*	C48H76NO8P	[M + H]+	826.538	826.537	-1.6
			[M + K]+	864.494	864.495	1
	PC-44:12*	C52H80NO8P	[M + H]+	878.569	878.569	0
			[M + H - H2O]+	860.559	860.559	0.3
			[M + Na]+	900.551	900.552	0.6
			[M + K]+	916.525	916.526	0.7
PE	PE-40:6	C45H78NO8P	[M + H]+	792.554	792.553	-1.1
			[M + Na]+	814.536	814.536	0.2
			[M + K]+	830.51	830.51	0.6
	PE-44:12	C49H74NO8P	[M + H]+	836.523	836.522	-0.4
			[M + H - H2O]+	818.512	818.51	-1.8
			[M + Na]+	858.504	858.505	0.8
			[M + K]+	874.478	874.479	0.6
MG	MG-16:0	C19H38O4	[M + Na]+	353.266	353.267	1.4
			[M + K]+	369.24	369.241	1.1
	MG-18:1*	C21H40O4	[M + Na]+	379.282	379.282	1.1
			[M + K]+	395.256	395.256	1
DG	DG-34:1*	C37H70O5	[M + Na]+	617.511	617.512	0.8
			[M + K]+	633.486	633.485	-0.3
	DG-36:2	C39H72O5	[M + Na]+	643.527	643.528	0.6
	DG-36:3	C39H70O5	[M + Na]+	641.511	641.512	1.2
Others	4-Methyl-5-thiazoleethanol*	C6H9NOS	[M + H]+	144.048	144.048	1.4
	Glucose	C6H12O6	[M + Na]+	203.053	203.053	1
			[M + K]+	219.026	219.027	1.4
	Neopterin	C9H11N5O4	[M + K]+	292.044	292.045	0.7
	19-Oxotestosterone	C19H26O3	[M + Na]+	325.177	325.178	1.5
			[M + K]+	564.249	564.249	1.2
	Thiamine	C12H17N4OS	[M + H]+	265.112	265.112	0
	Taurine	C2H7NO3S	[M + H]+	126.022	126.022	2.4
			[M + Na]+	148.004	148.004	1.4
			[M + K]+	163.978	163.978	1.2
	PA-32:0*	C35H69O8P	[M + H - H2O]+	631.47	631.47	0.5
	SM-d18:1/16:0	C39H79N2O6P	[M + Na]+	725.557	725.558	1.1
	TG-48:1	C51H96O6	[M + K]+	843.684	843.684	0.2
The metabolites identified by HRMS/MS were marked with *
