# Supplementary material for: Mapping the Metabolic Characteristics and Perturbation of Adult Casper Zebrafish by Ambient Mass Spectrometry Imaging
Source: Metabolites. 2024 Apr 4;14(4):204. doi: 10.3390/metabo14040204 (PMC11051737; doi:10.3390/metabo14040204)
Supplement: Supplementary file 1 [file metabolites-14-00204-s001.zip › Table S2.xlsx]

## Sheet: Sheet1
Table S2. Representative endogenous metabolites in adult casper zebrafish detected by AFADESI-MSI in negative ion mode.
Species	Name	Formula	Ion type	Theoretical m/z	Measured m/z	Relative error (ppm)
Amino acid and derivatives	Leucine	C6H13NO2	[M + HCOO]-	130.087	130.087	-3.84357
	glutamate	C5H8O4	[M - H]-	131.035	131.035	-3.1
	2-Oxoarginine	C6H11N3O3	[M - H2O - H]-	154.062	154.061	1.9
	Phenylalanine	C9H11NO2	[M - H]-	164.071	164.071	3
	Acetyl aspartic acid*	C6H9NO5	[M - H]-	174.041	174.04	-2.9
Nucleoside	Guanine	C5H5N5O	[M - H]-	150.042	150.042	-4
	Xanthine	C5H4N4O2	[M - H]-	151.026	151.025	-4
	Inosine*	C10H12N4O5	[M - H]-	267.074	267.073	-2.2
	guanosine	C10H13N5O5	[M - H]-	282.084	282.084	-2.8
	GMP	C10H14N5O8P	[M - H]-	362.051	362.05	-1.7
	ADP	C10H15N5O10P2	[M - H]-	426.022	426.021	-2.3
Fatty acids and conjugates	FA-14:0	C14H28O2	[M - H]-	227.202	227.201	-1.3
	FA-16:0	C16H32O2	[M - H]-	255.233	255.232	-2
	FA-16:1	C16H30O2	[M - H]-	253.217	253.217	-2.4
	FA-17:0	C17H34O2	[M - H]-	269.249	269.248	-2.2
	FA-18:1	C18H34O2	[M - H]-	281.249	281.248	-2.5
	FA-18:2	C18H32O2	[M - H]-	279.233	279.232	-2.9
	FA-18:3	C18H30O2	[M - H]-	277.217	277.217	-2.5
	FA-18:4*	C18H28O2	[M - H]-	275.202	275.201	-2.2
	FA-20:1*	C20H38O2	[M - H]-	309.28	309.279	-2.6
	FA-20:2*	C20H36O2	[M - H]-	307.264	307.264	-2.6
	FA-20:3	C20H34O2	[M - H]-	305.249	305.248	-2.6
	FA-22:1	C22H42O2	[M + HCOO]-	337.311	337.31	-2.4
	FA-22:5	C22H34O2	[M - H]-	329.249	329.248	-2.4
	FA-22:6*	C22H32O2	[M - H]-	327.233	327.232	-2.8
	FA-24:1	C14H26O2	[M - H]-	365.342	365.342	-1.4
	FAHFA(18:1/O-18:0)	C36H68O4	[M - H]-	563.505	563.504	-0.9
	FAHFA(16:0/O-18:0)	C34H66O4	[M - H]-	537.489	537.487	-2.6
	FAHFA(16:1/O-18:0)	C34H64O4	[M - H]-	535.473	535.472	-2.6
	FA-16:1;O2 (Hexadecanedioic acid)	C16H30O4	[M + HCOO]-	285.207	285.206	-2.8
	FA-18:2;O (Hydroxy-octadecadienoic acid, HODE)	C18H32O3	[M - H]-	295.228	295.227	-2.7
	FA-18:3;O (Hydroxy-octadecatrienoic acid, HOTE)	C18H30O3	[M - H]-	293.212	293.212	-1.7
	FA-22:7;O* (Epoxy-docosahexaenoic acid, Epoxy-DHA )	C22H30O3	[M - H]-	341.212	341.212	-1.8
	FA-22:6;O* (Hydroxy-docosahexaenoic acid, HDoHE)	C22H32O3	[M - H]-	343.228	343.227	-2.3
	FA-22:4	C22H36O2	[M - H]-	331.264	331.263	-2.7
Eicosanoids	Eicosapentaenoic acid	C20H30O2	[M - H]-	301.217	301.216	-2.7
	Arachidonic acid	C20H32O2	[M - H]-	303.233	303.233	-1.3
	15-Deoxy-PGJ2*	C20H28O3	[M - H]-	315.197	315.196	-2.5
	Leukotriene A4 (LTA4)	C20H30O3	[M - H]-	317.212	317.211	-2.5
	Hydroxy-eicosatetraenoic acid (HETE)	C20H32O3	[M - H]-	319.228	319.227	-2.5
	PGA2/PGB2	C20H30O4	[M - H]-	333.207	333.206	-2.1
	Leukotriene B4 (LTB4)	C20H32O4	[M - H]-	335.223	335.222	-2.4
	PGE2	C20H32O5	[M - H]-	351.218	351.217	-2.3
	PGF2α	C20H34O5	[M - H]-	353.233	353.232	-2.8
	PGG2	C20H32O6	[M - H]-	367.213	367.212	-2.2
	PGG1	C20H34O6	[M - H]-	369.228	369.227	-2.4
LPE	LPE-P-16:0*	C21H44NO6P	[M - H]-	436.283	436.282	-2.8
	LPE-16:0	C21H44NO7P	[M - H]-	452.278	452.277	-2.2
	LPE-P-18:0	C23H48NO6P	[M - H]-	464.315	464.313	-2.4
	LPE-P-18:1*	C23H46NO6P	[M - H]-	462.299	462.298	-2.2
	LPE-18:1*	C23H46NO7P	[M - H]-	478.294	478.293	-2.7
	LPE-18:2	C23H44NO7P	[M - H]-	476.278	476.277	-2.9
	LPE-20:4*	C25H44NO7P	[M - H]-	500.278	500.278	-1.4
	LPE-22:5	C27H46NO7P	[M - H]-	526.294	526.293	-2.1
	LPE-22:6	C27H44NO7P	[M - H]-	524.278	524.278	-0.76
LPS	LPS-16:0	C24H48NO9P	[M - H]-	496.268	496.267	-1.6
	LPS-18:0	C22H44NO9P	[M - H]-	524.299	524.298	-2.3
	LPS-20:4	C26H44NO9P	[M - H]-	544.268	544.266	-3.1
	LPS-22:6	C28H44NO9P	[M - H]-	568.268	568.266	-2.8
LPI	LPI-16:0	C25H49O12P	[M - H]-	571.289	571.287	-2.6
	LPI-16:1	C25H47O12P	[M - H]-	569.273	569.271	-3.5
	LPI-18:0	C27H53O12P	[M - H]-	599.32	599.319	-2.2
	LPI-18:1	C27H51O12P	[M - H]-	597.304	597.303	-2.2
	LPI-20:4*	C29H49O12P	[M - H]-	619.289	619.287	-2.4
PA	PA-P-34:2	C37H69O7P	[M - H]-	655.471	655.473	2.9
	PA-P-36:1	C39H75O7P	[M - H]-	685.518	685.516	-1.9
	PA-36:1	C39H75O8P	[M - H]-	701.513	701.511	-2
	PA-P-36:2	C41H78NO7P	[M - H]-	726.544	726.543	-1.8
	PA-40:1	C43H83O8P	[M - H]-	757.575	757.574	-1.8
	PA-40:6	C43H73O8P	[M - H]-	747.497	747.496	-0.8
	PA-42:1	C45H87O8P	[M - H]-	785.607	785.605	-2.3
	PA-42:2	C45H85O8P	[M - H]-	783.591	783.589	-1.9
PC	PC-P-32:1	C40H78NO7P	[M - H]-	714.544	714.543	-1.8
	PC-P-31:0	C39H78NO7P	[M - H]-	702.544	702.543	-1.6
	PC（18:1-2OH/2:0）	C28H54NO10P	[M - H]-	594.341	594.34	-2.4
	PC（18:1-2OH/P-16:0）	C42H82NO9P	[M - H]-	774.565	774.563	-2.8
	PC（18:1-2OH/P-18:0）	C44H86NO9P	[M - H]-	802.597	802.594	-2.9
PE	PE-34:1	C39H76NO8P	[M - H]-	716.524	716.522	-2.1
	PE-P-36:1*	C41H80NO7P	[M - H]-	728.56	728.558	-2.1
	PE-36:2*	C41H78NO8P	[M - H]-	742.539	742.538	-1.9
	PE-P-38:4*	C43H78NO7P	[M - H]-	750.544	750.543	-2.1
	PE-38:4	C43H78NO8P	[M - H]-	766.539	766.538	-2.2
	PE-38:6*	C43H74NO8P	[M - H]-	762.508	762.506	-2.6
	PE-40:4	C45H82NO8P	[M - H]-	794.571	794.569	-2
	PE-P-40:6*	C45H78NO7P	[M - H]-	774.544	774.542	-2.9
	PE-44:12*	C49H74NO8P	[M - H]-	834.508	834.506	-1.8
	PE-NMe2 48:2	C55H106NO8P	[M - H]-	938.758	938.756	-2.2
PS	PS-34:1	C40H76NO10P	[M - H]-	760.513	760.512	-2.4
	PS-36:1	C42H80NO10P	[M - H]-	788.545	788.543	-2.7
	PS-36:2	C42H78NO10P	[M - H]-	786.529	786.527	-2.5
	PS-38:1	C44H84NO10P	[M - H]-	816.576	816.574	-2.1
	PS-38:2	C44H78NO10P	[M - H]-	814.56	814.559	-2.2
	PS-38:4	C44H78NO10P	[M - H]-	810.529	810.527	-2.7
	PS-40:2	C46H88NO10P	[M - H]-	842.592	842.59	-2.4
	PS-40:6	C46H78NO10P	[M - H]-	834.529	834.527	-2.6
	PS-44:12*	C50H74NO10P	[M - H]-	878.498	878.496	-2.5
PI	PI-36:4	C45H79O13P	[M - H]-	857.519	857.516	-2.9
	PI-38:4	C47H83O13P	[M - H]-	885.55	885.548	-2
	PI-38:5	C47H81O13P	[M - H]-	883.532	883.534	-2.9
	PI-38:6	C47H79O13P	[M - H]-	881.519	881.516	-2.9
	PI-40:4	C49H87O13P	[M - H]-	913.581	913.579	-2.2
	PI-40:6	C49H83O13P	[M - H]-	909.55	909.547	-3.1
PG	PG-36:0	C42H83O10P	[M - H]-	777.565	777.562	-4
	PG-36:1	C42H81O10P	[M - H]-	775.549	775.546	-4.1
	PG-36:4	C42H75O10P	[M - H]-	769.503	769.501	-1.7
	PG-34:1	C40H77O10P	[M - H]-	747.518	747.517	-1.7
	PG-44:2	C50H75O10P	[M - H]-	865.503	865.5	-2.8
Steroids	Pregnenolone	C21H32O2	[M - H]-	315.233	315.232	-2.5
	Progesterone	C21H30O2	[M - H]-	359.223	359.222	-1.9
	Corticosterone	C21H30O4	[M - H]-	391.213	391.212	-1.3
Others	5b-Cyprinol sulfate	C27H48O8S	[M - H]-	531.3	531.299	-1.9
	Arachidonic acid-alkyne*	C20H28O2	[M - H]-	299.202	299.201	-2.3
	Pantothenic acid	C9H17NO5	[M - H]-	218.103	218.103	-2.8
	MG-14:1	C17H32O4	[M - H]-	299.223	299.222	-2
	LPA-16:0	C19H39O7P	[M - H]-	409.236	409.235	-2.4
	LSM-d18:1	C23H50N2O5P	[M - H]-	499.307	499.309	3.6
	Sulfatide (D18:1/26:1(17Z))	C50H95NO11S	[M - H]-	916.655	916.654	-2
The metabolites identified by HRMS/MS were marked with *
